# Supplementary material for: Complementary Feeding and Risk of Choking: A Survey Among Parents and Primary Care Pediatricians in Emilia-Romagna, Northern Italy
Source: Children (Basel). 2025 Nov 22;12(12):1587. doi: 10.3390/children12121587 (PMC12732239; doi:10.3390/children12121587)
Supplement: Supplementary file 1 [file children-12-01587-s001.zip]

Archive with 1 entries (1 files):
- children-3921585-supplementary.pdf
